# Supplementary material for: Polymorphism of Butyl Ester of Oleanolic Acid—The Dominance of Dispersive Interactions over Electrostatic
Source: Int J Mol Sci. 2023 Mar 31;24(7):6572. doi: 10.3390/ijms24076572 (PMC10095383; doi:10.3390/ijms24076572)
Supplement: Supplementary file 1 [file ijms-24-06572-s001.zip]

Archive with 2 entries (2 files):
- IJMS_SI.pdf
- Video S1.mp4
